# Supplementary material for: The Use of Dansyl Chloride to Probe Protein Structure and Dynamics
Source: Int J Mol Sci. 2025 Jan 8;26(2):456. doi: 10.3390/ijms26020456 (PMC11765030; doi:10.3390/ijms26020456)
Supplement: Supplementary file 1 [file ijms-26-00456-s001.zip › Supplemental_data_table_masses_added.xlsx]

## Sheet: Myo_MeCN
Supplemental Data Table S1: m/z, mass, z, ion intensity of unlabeled myoglobin with increasing amounts of Acetonitrile at pH 7 and pH 9.5 in ammonium acetate
pH 7	0	CE=25 eV				0	CE=45 eV					0	CE=60 eV					0	CE=80 eV
z	species	m/z	Mass (Da)	Ion Intensity		z	species	m/z	Mass (Da)	Ion Intensity		z	species	m/z	Mass (Da)	Ion Intensity		z	species	m/z	Mass (Da)	Ion Intensity
9	apo	1884.23	16949.1	13000		9	apo	1884.17	16948.6	14410		8	apo	2119.57	16948.5	175600		8	apo	2119.65	16949.2	64490
9	holo	1952.59	17564.3	139400		9	holo	1952.55	17564	24270		8	holo	2196.49	17563.9	53570		7	apo	2422.32	16949.2	435300
8	apo	2135.09	17072.7	72700		8	apo	2119.59	16948.7	172000		7	apo	2422.21	16948.5	617700		6	apo	2825.8	16948.8	146900
8	holo	2204.37	17627	991000		8	holo	2196.53	17564.2	270600		7	holo	2510.12	17563.8	61430
7	apo	2422.21	16948.5	54640		7	apo	2422.23	16948.6	415200		6	apo	2825.7	16948.2	116600
7	holo	2510.12	17563.8	154400		7	holo	2510.12	17563.8	85850
6	apo	2825.68	16948.1	20810		6	apo	2825.73	16948.4	67920
6	holo	2928.38	17564.3	36310		6	holo	2928.36	17564.2	19060
pH 7	0.02	CE=25 eV				0.02	CE=45 eV					0.02	CE=60 eV					0.02	CE=80 eV
z	species	m/z	Mass (Da)	Ion Intensity		z	species	m/z	Mass (Da)	Ion Intensity		z	species	m/z	Mass (Da)	Ion Intensity		z	species	m/z	Mass (Da)	Ion Intensity
9	apo	1884.17	16948.6	6803		9	apo	1884.21	16948.9	4544		8	apo	2119.59	16948.7	47550		8	apo	2119.69	16949.5	19670
9	holo	1952.57	17564.1	41960		9	holo	1952.59	17564.3	6975		8	holo	2196.51	17564.1	17470		7	apo	2422.36	16949.5	140500
8	apo	2119.59	16948.7	27510		8	apo	2119.59	16948.7	47810		7	apo	2422.25	16948.8	207600		6	apo	2825.84	16949.1	60300
8	holo	2196.53	17564.2	250200		8	holo	2196.53	17564.2	89890		7	holo	2509.99	17562.9	22550
7	apo	2422.21	16948.5	23940		7	apo	2422.21	16948.5	121000		6	apo	2825.75	16948.5	54910
7	holo	2510.14	17564	78680		7	holo	2510.14	17564	46830
6	apo	2825.7	16948.2	10870		6	apo	2825.7	16948.2	27020
6	holo	2928.71	17566.3	20440		6	holo	2933.51	17595.1	13150
pH 7	0.2	CE=25 eV				0.2	CE=45 eV					0.2	CE=60 eV					0.2	CE=80 eV
z	species	m/z	Mass (Da)	Ion Intensity		z	species	m/z	Mass (Da)	Ion Intensity		z	species	m/z	Mass (Da)	Ion Intensity		z	species	m/z	Mass (Da)	Ion Intensity
9	apo	1884.17	16948.6	4084		9	apo	1884.21	16948.9	5352		9	apo	1884.21	16948.9	7790		8	apo	2119.63	16949	31450
9	holo	1952.55	17564	13920		9	holo	1952.57	17564.1	3972		9	holo	1952.63	17564.6	4778		7	apo	2422.27	16948.9	152600
8	apo	2119.59	16948.7	13860		8	apo	2119.59	16948.7	26060		8	apo	2119.59	16948.7	32090		6	apo	2825.8	16948.8	95740
8	holo	2196.53	17564.2	291500		8	holo	2196.53	17564.2	106600		8	holo	2196.53	17564.2	16560
7	apo	2422.21	16948.5	33840		7	apo	2422.23	16948.6	194200		7	apo	2422.21	16948.5	217100
7	holo	2510.14	17564	260600		7	holo	2510.08	17563.5	144000		7	holo	2510.12	17563.8	42840
6	apo	2825.7	16948.2	29520		6	apo	2825.73	16948.4	105500		6	apo	2825.73	16948.4	121600
6	holo	2928.31	17563.9	26110		6	holo	2928.31	17563.9	13370
pH 9.5	0	CE=25 eV				0	CE=45 eV					0	CE=60 eV					0	CE=80 eV
z	species	m/z	Mass (Da)	Ion Intensity		z	species	m/z	Mass (Da)	Ion Intensity		z	species	m/z	Mass (Da)	Ion Intensity		z	species	m/z	Mass (Da)	Ion Intensity
9	apo	1884.27	16949.4	25140		9	apo	1884.27	16949.4	27050		9	apo	1884.27	16949.4	20340		9	apo	1884.31	16949.8	9309
9	holo	1952.66	17565	144700		9	holo	1952.65	17564.8	17520		8	apo	2119.69	16949.5	221200		8	apo	2119.73	16949.8	51570
8	apo	2119.69	16949.5	124400		8	apo	2119.69	16949.5	251000		8	holo	2196.55	17564.4	21080		7	apo	2422.36	16949.5	255700
8	holo	2196.63	17565.1	642700		8	holo	2196.61	17564.9	202200		7	apo	2422.34	16949.4	529800		6	apo	2825.87	16949.2	73170
7	apo	2422.32	16949.2	55660		7	apo	2422.34	16949.4	427500		7	holo	2510.18	17564.3	12770
7	holo	2510.23	17564.6	104200		7	holo	2510.23	17564.6	52950		6	apo	2825.84	16949.1	79460
6	apo	2825.87	16949.2	13050		6	apo	2825.82	16948.9	50450
6	holo	2932.16	17587	12530		6	holo	2932	17586	7011
pH 9.5	0.02	CE=25 eV				0.02	CE=45 eV					0.02	CE=60 eV					0.02	CE=80 eV
z	species	m/z	Mass (Da)	Ion Intensity		z	species	m/z	Mass (Da)	Ion Intensity		z	species	m/z	Mass (Da)	Ion Intensity		z	species	m/z	Mass (Da)	Ion Intensity
9	apo	1884.21	16948.9	20060		9	apo	1884.23	16949.1	20170		9	apo	1884.23	16949.1	17430		9	apo	1884.33	16949.9	9416
9	holo	1952.65	17564.8	56470		9	holo	1952.63	17564.6	17460		8	apo	2119.65	16949.2	137300		8	apo	2119.67	16949.3	38290
8	apo	2119.65	16949.2	86600		8	apo	2119.67	16949.3	125900		8	holo	2196.53	17564.2	20010		7	apo	2422.32	16949.2	149500
8	holo	2196.59	17564.7	242400		8	holo	2196.59	17564.7	150100		7	apo	2422.32	16949.2	270300		6	apo	2825.82	16948.9	42360
7	apo	2422.27	16948.9	45420		7	apo	2422.29	16949.1	125600		7	holo	2510.12	17563.8	11650
7	holo	2510.18	17564.3	45100		7	holo	2510.18	17564.3	34110		6	apo	2825.82	16948.9	41890
6	apo	2825.82	16948.9	9156		6	apo	2825.8	16948.8	16640
6	holo	2928.71	17566.3	5068		6	holo	2933.96	17597.8	4803
pH 9.5	0.2	CE=25 eV				0.2	CE=45 eV					0.2	CE=60 eV					0.2	CE=80 eV
z	species	m/z	Mass (Da)	Ion Intensity		z	species	m/z	Mass (Da)	Ion Intensity		z	species	m/z	Mass (Da)	Ion Intensity		z	species	m/z	Mass (Da)	Ion Intensity
9	apo	1884.25	16949.2	17400		9	apo	1884.25	16949.2	31980		9	apo	1884.27	16949.4	25220		9	apo	1884.74	16953.7	11740
9	holo	1952.65	17564.8	223400		9	holo	1952.66	17565	106200		8	apo	2119.69	16949.5	479500		8	apo	2119.73	16949.8	67800
8	apo	2119.65	16949.2	110600		8	apo	2119.69	16949.5	475200		8	holo	2196.55	17564.4	30610		7	apo	2422.34	16949.4	534100
8	holo	2196.59	17564.7	722100		8	holo	2196.61	17564.9	870300		7	apo	2422.34	16949.4	1250000		6	apo	2825.87	16949.2	134100
7	apo	2422.27	16948.9	85390		7	apo	2422.32	16949.2	574400		7	holo	2510.18	17564.3	17720
7	holo	2510.18	17564.3	122300		7	holo	2510.21	17564.4	143900		6	apo	2825.84	16949.1	157000
6	apo	2825.77	16948.6	18300		6	apo	2825.82	16948.9	55170
6	holo	2928.41	17564.4	8982		6	holo	2928.48	17564.9	5040

## Sheet: ADH_MeCN
Supplemental Data Table S2: m/z, mass, z, ion intensity of unlabeled ADH with increasing amounts of Acetonitrile at pH 7 and pH 9.5 in ammonium acetate
pH 7	0	CE=25 eV				0	CE=45 eV					0	CE=80 eV
z	species	m/z	Mass (Da)	Ion Intensity		z	species	m/z	Mass (Da)	Ion Intensity		z	species	m/z	Mass (Da)	Ion Intensity
13	Monomer	2839.77	36904	878.1		13	Monomer	2845.21	36974.8	1385		13	Monomer	2844.52	36965.7	898.8
12	Monomer	3083.46	36989.5	18020		12	Monomer	3082.9	36982.8	17990		12	Monomer	3081.59	36967.1	13280
11	Monomer	3364.98	37003.8	20570		11	Monomer	3364.6	36999.6	21650		11	Monomer	3361.71	36967.9	18830
10	Monomer	3657.75	36567.5	1578		10	Monomer	3657.14	36561.4	1381		10	Monomer	3700.44	36994.4	4865
19	Dimer	3918.15	74425.9	1081		19	Dimer	3917.09	74405.6	948.5		19	Dimer	3917.61	74415.5	883.8
18	Dimer	4109.47	73952.4	1034		18	Dimer	4107.68	73920.2	1087		18	Dimer	4105.21	73875.8	1089
17	Dimer	4355.05	74018.9	717		17	Dimer	4349	73916	810.1		17	Dimer	4343.99	73830.9	787.2
26	Tetramer	5680.01	147654	19240		26	Tetramer	5677.77	147596	20940		26	Tetramer	5676.72	147569	18750
25	Tetramer	5909.66	147717	82770		25	Tetramer	5905.57	147614	95080		25	Tetramer	5904.29	147582	88580
24	Tetramer	6157.42	147754	66560		24	Tetramer	6152.28	147631	81400		24	Tetramer	6150.54	147589	78520
23	Tetramer	6426.86	147795	13870		23	Tetramer	6420.07	147639	18960		23	Tetramer	6418.21	147596	19430
pH 7	0.02	CE=25 eV				0.02	CE=40 eV					0.02	CE=80 eV
z	species	m/z	Mass (Da)	Ion Intensity		z	species	m/z	Mass (Da)	Ion Intensity		z	species	m/z	Mass (Da)	Ion Intensity
13	Monomer	2836.6	36862.8	949.4		13	Monomer	2836.46	36861	929		13	Monomer	2847.1	36999.3	1167
12	Monomer	3094.16	37117.9	12900		12	Monomer	3089.3	37059.6	14110		12	Monomer	3084.89	37006.6	12770
11	Monomer	3374.99	37113.9	16550		11	Monomer	3369.03	37048.4	18900		11	Monomer	3365.77	37012.4	20010
10	Monomer	3657.06	36560.6	1854		10	Monomer	3657.53	36565.3	1862		10	Monomer	3659.3	36583	1865
20	Dimer	3705.49	74089.8	4456		20	Dimer	3706.74	74114.8	5488		20	Dimer	3705.17	74083.4	7132
19	Dimer	3919.14	74444.6	1296		19	Dimer	3920.59	74472.1	1302		19	Dimer	3921.54	74490.3	1321
18	Dimer	4112.63	74009.3	1895		18	Dimer	4111.82	73994.7	1956		18	Dimer	4107.09	73909.6	2553
17	Dimer	4356.61	74045.3	1582		17	Dimer	4352.31	73972.3	1587		17	Dimer	4345.95	73864.2	2103
26	Tetramer	5683.86	147754	7317		26	Tetramer	5681.75	147700	7276		26	Tetramer	5679.12	147631	9632
25	Tetramer	5912.78	147795	34350		25	Tetramer	5909.46	147711	35610		25	Tetramer	5907.08	147652	50390
24	Tetramer	6159.72	147809	27760		24	Tetramer	6156.29	147727	29800		24	Tetramer	6153.65	147664	45610
23	Tetramer	6428.61	147835	7096		23	Tetramer	6424.65	147744	7955		23	Tetramer	6421.64	147675	13220
pH 7	0.2	CE=25 eV				0.2	CE=40 eV					0.2	CE=80 eV
z	species	m/z	Mass (Da)	Ion Intensity		z	species	m/z	Mass (Da)	Ion Intensity		z	species	m/z	Mass (Da)	Ion Intensity
12	Monomer	3144.81	37725.8	135.6		12	Monomer	3142.41	37697	92.28		12	Monomer	3136.32	37623.9	34.29
11	Monomer	3443.78	37870.6	116.5		11	Monomer	3439.94	37828.3	82.64		11	Monomer	3433.16	37753.7	48.17
20	Dimer	3707.14	74122.8	100.7		20	Dimer	3709.88	74177.5	86.76		20	Dimer	3711.31	74206.3	42.14
19	Dimer	3937.97	74802.4	200.2		19	Dimer	3934.62	74738.9	212.5		19	Dimer	3934.76	74741.5	128.4
18	Dimer	4145.15	74594.7	109.5		18	Dimer	4146.7	74622.5	81.85		18	Dimer	4147.06	74629.1	45.87
17	Dimer	4399.63	74776.7	107.5		17	Dimer	4400.5	74791.5	74.29		27	tetramer	5472.37	147727	270.6
27	tetramer	5491.64	148247	317.5		27	tetramer	5480.48	147946	319.9		26	Tetramer	5683.89	147755	2363
26	Tetramer	5708.05	148383	3072		26	Tetramer	5695.03	148045	3064		25	Tetramer	5913.42	147811	5783
25	Tetramer	5938.33	148433	7448		25	Tetramer	5923.06	148052	7450		24	Tetramer	6159.72	147809	4899
24	Tetramer	6186.72	148457	5759		24	Tetramer	6177.42	148234	5806		23	Tetramer	6427.7	147814	1552
23	Tetramer	6468.05	148742	1292		23	Tetramer	6443.11	148169	1498		22	Tetramer	6726.82	147968	261.4
22	Tetramer	6728	147994	105.3		22	Tetramer	6725.85	147947	156.8
pH 9.5	0	CE=25 eV				0	CE=40 eV					0	CE=60 eV					0	CE=80 eV
z	species	m/z	Mass (Da)	Ion Intensity		z	species	m/z	Mass (Da)	Ion Intensity		z	species	m/z	Mass (Da)	Ion Intensity		z	species	m/z	Mass (Da)	Ion Intensity
13	monomer	2882.5	37459.4	468.5		13	monomer	2880.78	37437.2	780.7		13	monomer	2879.14	37415.9	1018		13	monomer	2879.54	37421.1	1457
12	monomer	3093.52	37110.2	4183		12	monomer	3091.89	37090.7	6288		12	monomer	3092.06	37092.8	8235		12	monomer	3087.02	37032.2	9815
11	monomer	3379.07	37158.7	2929		11	monomer	3375.84	37123.3	3821		11	monomer	3372.22	37083.4	4299		11	monomer	3367.28	37029	4362
10	monomer	3759.64	37586.4	207.6		10	monomer	3757.63	37566.3	194.9		10	monomer	3757.17	37561.7	171.8		10	monomer	3757.25	37562.5	146.1
19	dimer	3927.71	74607.5	207.7		19	dimer	3927.74	74608	169		19	dimer	3928.18	74616.3	163.2		19	dimer	3924.67	74549.8	164.1
18	dimer	4119.5	74132.9	453.2		18	dimer	4116.75	74083.5	492.5		18	dimer	4114.71	74046.7	583.7		18	dimer	4110.87	73977.7	814.6
17	dimer	4397.84	74746.3	136.8		17	dimer	4397.58	74741.8	112.7		17	dimer	4396.39	74721.6	90.52		17	dimer	4395.44	74705.4	101.8
27	tetramer	5484.07	148043	1331		27	tetramer	5482.94	148012	1314		27	tetramer	5478.67	147897	1429		27	tetramer	5472.57	147732	1574
26	tetramer	5695.54	148058	3693		26	tetramer	5692.31	147974	3419		26	tetramer	5688.03	147863	3797		26	tetramer	5682.4	147716	4242
25	tetramer	5919.67	147967	2649		25	tetramer	5920.95	147999	2482		25	tetramer	5915.58	147864	2318		25	tetramer	5911.78	147770	2907
24	tetramer	6168.48	148020	629.9		24	tetramer	6168.35	148016	708.6		24	tetramer	6168.59	148022	582.4		24	tetramer	6160.98	147839	606.4
pH 9.5	0.02	CE=25 eV				0.02	CE=40 eV					0.02	CE=60 eV					0.02	CE=80 eV
z	species	m/z	Mass (Da)	Ion Intensity		z	species	m/z	Mass (Da)	Ion Intensity		z	species	m/z	Mass (Da)	Ion Intensity		z	species	m/z	Mass (Da)	Ion Intensity
13	monomer	2881.82	37450.6	443.4		13	monomer	2874.93	37361.1	687		13	monomer	2877.15	37390	871.3		13	monomer	2880.97	37439.6	1338
12	monomer	3094.44	37121.3	3439		12	monomer	3093.5	37110	4828		12	monomer	3093.71	37112.6	5517		12	monomer	3093.23	37106.7	6589
11	monomer	3381.73	37188	2603		11	monomer	3384.2	37215.1	3462		11	monomer	3377.16	37137.8	3598		11	monomer	3371.23	37072.5	3938
10	monomer	3731.58	37305.8	377		10	monomer	3711.21	37102.1	423.2		10	monomer	3718.98	37179.8	513.5		10	monomer	3709.85	37088.5	539.7
19	dimer	3941.7	74873.4	196.1		19	dimer	3926.64	74587.2	216		19	dimer	3915.65	74378.4	220		19	dimer	3895.35	73992.7	171
18	dimer	4124.29	74219.2	259.6		18	dimer	4127.35	74274.2	265.4		18	dimer	4123.28	74201.1	283.2		18	dimer	4123.62	74207.1	273.9
17	dimer	4406.88	74899.9	133.2		17	dimer	4374.19	74344.2	152.2		17	dimer	4374.82	74355	155.4		17	dimer	4362.9	74152.4	166.8
27	tetramer	5494.59	148327	683.3		27	tetramer	5495.56	148353	728.9		27	tetramer	5495.78	148359	752.9		27	tetramer	5479.58	147922	846.9
26	tetramer	5703.48	148265	2273		26	tetramer	5702.5	148239	2743		26	tetramer	5693.99	148018	2912		26	tetramer	5689.91	147912	3485
25	tetramer	5929.55	148214	1652		25	tetramer	5926.09	148127	2299		25	tetramer	5925.08	148102	2407		25	tetramer	5915.88	147872	3203
24	tetramer	6178.19	148253	309.3		24	tetramer	6174.21	148157	595.1		24	tetramer	6175.21	148181	690.1		24	tetramer	6168.59	148022	788.7
pH 9.5	0.2	CE=25 eV				0.2	CE=40 eV					0.2	CE=60 eV					0.2	CE=80 eV
z	species	m/z	Mass (Da)	Ion Intensity		z	species	m/z	Mass (Da)	Ion Intensity		z	species	m/z	Mass (Da)	Ion Intensity		z	species	m/z	Mass (Da)	Ion Intensity
12	monomer	3102.75	37221	70.29		12	monomer	3104.89	37246.7	78.36		13	monomer	2850.47	37043.1	90.39		14	monomer	2638.09	36919.3	92.86
11	monomer	3420.3	37612.3	49.37		11	monomer	3409.74	37496.2	41.54		12	monomer	3104.75	37245	114.7		13	monomer	2844.63	36967.1	92.97
20	dimer	3683.57	73651.5	82.77		20	dimer	3685.67	73693.3	81.23		11	monomer	3372.34	37084.8	75.37		12	monomer	3086.14	37021.7	121.1
19	dimer	3925.25	74560.7	135.9		19	dimer	3901.6	74111.3	193.1		20	dimer	3695.61	73892.2	272.9		11	monomer	3379.73	37166	80.77
18	dimer	4131.61	74351	153.9		18	dimer	4125.83	74247	240.4		19	dimer	3895.3	73991.7	949.3		20	dimer	3693.57	73851.4	242.1
17	dimer	4382.8	74490.5	83.07		17	dimer	4375.83	74372.2	114.6		18	dimer	4116.41	74077.5	1065		19	dimer	3894.95	73985	730.7
28	tetramer	5280.51	147826	36.99		28	tetramer	5282.5	147882	25.12		17	dimer	4360.34	74108.8	464.3		18	dimer	4111.74	73993.3	865.4
27	tetramer	5483.26	148021	287		27	tetramer	5481.36	147970	177.4		16	dimer	4646.36	74325.8	134.7		17	dimer	4359.73	74098.5	370.4
26	tetramer	5697.45	148108	721.6		26	tetramer	5690.7	147932	436.9		28	tetramer	5293.65	148194	40.81		16	dimer	4635.77	74156.4	96.32
25	tetramer	5925.12	148103	606.1		25	tetramer	5922.26	148032	346		27	tetramer	5480.45	147945	390.4		28	tetramer	5275.34	147681	48.02
24	tetramer	6184.75	148410	212.2		24	tetramer	6182.52	148356	139.4		26	tetramer	5692.61	147982	1002		27	tetramer	5475.93	147823	251.5
23	tetramer	6453.2	148401	41.53		23	tetramer	6446.58	148248	31.82		25	tetramer	5921.72	148018	795.8		26	tetramer	5691	147940	523.7
												24	tetramer	6177.57	148238	289.3		25	tetramer	5920.25	147981	434.6
												23	tetramer	6439.22	148079	64.94		24	tetramer	6164.95	147935	151.5
																		23	tetramer	6449.17	148308	31.87

## Sheet: Myo_Dns pH 6
Supplemental Data Table S3: Drift time, m/z, mass, ion intensity, and CCS of Myoglobin at pH 6. Myoglobin was analyzed at 5, 15, and 30 minutes after being incubated with DnsCl. These samples were ran at 25, 50, 60 and 80 eV.
5 min	CE=25 eV						5 min	CE=50 eV						5 min	CE=60 eV						5 min	CE=80 eV
z	Species	m/z	Mass (Da)	Ion Intensity	CCS		z	Species	m/z	Mass (Da)	Ion Intensity	CCS		z	Species	m/z	Mass (Da)	Ion Intensity	CCS		z	Species	m/z	Mass (Da)	Ion Intensity	CCS
9	H+0Dns	1952.36	17562.2	309489	18.9302		9	H+0Dns	1952.36	17562.2	309489	18.9302		9	0Dns	1884.02	16947.2	21764	18.8775		9	3Dns	1963.12	17659	17338	19.9854
9	H+1Dns	1978.31	17795.8	382150	19.0355		9	H+1Dns	1978.31	17795.8	382150	19.0355		9	1Dns	1909.96	17180.6	21301	19.0366		9	H+2Dns	2004.14	18028.3	32578	20.2006
9	H+2Dns	2004.18	18028.6	135156	19.29		9	H+2Dns	2004.18	18028.6	135156	19.29		9	3Dns	1963.12	17659	14903	19.9854		8	0Dns	2119.32	16946.6	68804	17.0212
8	0Dns	2119.28	16946.3	91190	16.9744		8	0Dns	2119.34	16946.8	290965	16.9744		9	H+2Dns	2004.14	18028.3	23912	20.2006		8	1Dns	2148.57	17180.5	67320	17.0671
8	1Dns	2148.51	17180.1	89665	17.0208		8	1Dns	2148.53	17180.2	318141	17.0671		8	0Dns	2119.34	16946.8	291183	16.9744		8	2Dns	2177.62	17413	31664	17.1578
8	H+0Dns	2196.26	17562.1	377227	17.0665		8	2Dns	2177.66	17413.3	95899	17.2027		8	1Dns	2148.53	17180.2	314694	17.0671		8	H+0Dns	2195.57	17556.5	28351	16.1402
8	H+1Dns	2225.45	17795.6	462460	17.1572		8	3Dns	2207	17648	25279	17.1574		8	2Dns	2177.66	17413.3	88474	17.2027		7	0Dns	2421.97	16946.8	163196	15.0861
8	H+2Dns	2254.59	18028.7	134105	17.2461		8	H+1Dns	2225.43	17795.5	75154	17.2021		8	H+0Dns	2195.57	17556.5	25126	17.1123		7	1Dns	2455.32	17180.3	187101	15.1254
7	0Dns	2421.93	16946.5	39611	15.046		8	H+2Dns	2254.59	18028.7	31470	17.3336		8	H+1Dns	2225.41	17795.3	20081	17.2021		7	2Dns	2488.58	17413	58103	15.2032
7	1Dns	2455.26	17179.8	40498	15.1254		7	0Dns	2421.93	16946.5	251458	15.046		7	0Dns	2421.93	16946.5	296104	15.046		7	H+1Dns	2543.19	17795.3	11336	15.2411
7	2Dns	2488.49	17412.4	23274	15.2798		7	1Dns	2455.26	17179.8	286010	15.1254		7	1Dns	2455.26	17179.8	333946	15.1254		7	H+2Dns	2576.43	18028	10054	15.391
7	H+0Dns	2509.92	17562.5	47127	15.203		7	2Dns	2488.58	17413	83236	15.2032		7	2Dns	2488.56	17412.9	88761	15.2032		6	0Dns	2825.4	16946.4	27310	12.8471
7	H+1Dns	2543.21	17795.5	49140	15.2411		7	H+1Dns	2543.21	17795.5	19700	15.2792		7	H+0Dns	2509.84	17561.8	13277	15.3173		6	2Dns	2903.16	17413	11815	12.9187
7	H+2Dns	2576.5	18028.5	21740	15.3166		7	H+2Dns	2576.45	18028.2	11215	15.354		7	H+2Dns	2576.43	18028	6876	15.391		5	0Dns	3390.04	16945.2	2601	11.5031
							6	0Dns	2825.36	16946.1	20309	12.8104		6	0Dns	2825.36	16946.1	25402	12.8104		5	1Dns	3436.89	17179.5	2877	11.5269
							6	1Dns	2864.26	17179.6	21780	12.8831		6	1Dns	2864.26	17179.6	28105	12.8831		4	0Dns	4237.29	16945.1	421	10.1085
							6	2Dns	2903.11	17412.7	9126	12.8828		6	2Dns	2903.14	17412.8	10239	12.8828		4	1Dns	4295.72	17178.9	575	10.1378
							5	0Dns	3390.11	16945.6	1625	11.5031		5	0Dns	3390.17	16945.8	1648	11.5031		4	2Dns	4354.06	17412.2	371	10.1794
							5	1Dns	3436.82	17179.1	2095	11.5506		5	1Dns	3436.84	17179.2	2081	11.5506		4	H+1Dns	4449.52	17794.1	310	10.2202
							5	2Dns	3483.45	17412.3	1083	11.574		5	2Dns	3483.48	17412.4	1154	11.574
							4	H+1Dns	4449.47	17793.9	371	10.2202		5	H+1Dns	3559.98	17794.9	613	11.6453
														5	H+2Dns	3606.58	18027.9	487	11.6679
														4	1Dns	4295.66	17178.6	442	10.1378
														4	H+1Dns	4449.44	17793.7	385	10.2202
15 min	CE=25 eV						15 min	CE=50 eV						15 min	CE=60 eV						15 min	CE=80 eV
z	Species	m/z	Mass (Da)	Ion Intensity	CCS		z	Species	m/z	Mass (Da)	Ion Intensity	CCS		z	Species	m/z	Mass (Da)	Ion Intensity	CCS		z	Species	m/z	Mass (Da)	Ion Intensity	CCS
9	H+0Dns	1952.36	17562.2	312400	18.9833		9	0Dns	1884.08	16947.7	12878	18.9845		9	1Dns	1910	17181	10539	19.0887		9	3Dns	1963.12	17659	8747	19.9854
9	H+1Dns	1978.29	17795.6	385500	19.0355		9	1Dns	1910	17181	11132	19.0887		9	3Dns	1963.12	17659	7587	19.9854		9	H+2Dns	2004.22	18029	21186	20.2006
9	H+2Dns	2004.14	18028.3	136200	19.29		9	3Dns	1963.21	17659.9	11949	19.9854		9	H+2Dns	2004.22	18029	14358	20.2006		8	0Dns	2119.41	16947.2	37214	17.0675
8	0Dns	2119.32	16946.6	92010	16.9744		9	H+0Dns	1952.39	17562.6	13160	19.088		8	0Dns	2119.39	16947.1	143435	17.0675		8	1Dns	2148.61	17180.9	29513	17.1129
8	1Dns	2148.53	17180.2	90510	17.0671		9	H+2Dns	2004.22	18029	21888	20.2006		8	1Dns	2148.59	17180.7	118041	17.0796		8	2Dns	2177.6	17412.8	11626	17.2027
8	2Dns	2177.66	17413.3	43590	17.1578		8	0Dns	2119.36	16946.9	162300	17.0212		8	2Dns	2177.7	17413.6	21908	17.2471		8	H+0Dns	2196.3	17562.4	14287	16.1402
8	H+0Dns	2196.24	17561.9	380400	17.1123		8	1Dns	2148.61	17180.9	137461	17.1129		8	H+0Dns	2196.3	17562.4	13309	17.1576		7	0Dns	2422.04	16947.3	81835	15.0861
8	H+1Dns	2225.43	17795.5	466500	17.1572		8	2Dns	2177.7	17413.6	27220	17.2471		8	H+1Dns	2225.49	17796	8594	17.2465		7	1Dns	2455.43	17181	75131	15.1647
8	H+2Dns	2254.57	18028.5	135200	17.2901		8	H+0Dns	2196.22	17561.8	35155	17.1576		7	0Dns	2421.97	16946.8	129670	15.0861		7	2Dns	2488.71	17414	17032	15.2032
7	0Dns	2421.93	16946.5	39920	15.0861		8	H+1Dns	2225.52	17796.1	33226	17.2465		7	1Dns	2455.34	17180.4	112842	15.1254		6	0Dns	2825.47	16946.8	10125	12.8471
7	1Dns	2455.28	17180	40800	15.1647		8	H+2Dns	2254.67	18029.4	10093	17.3336		7	2Dns	2488.69	17413.8	19671	15.2032		6	1Dns	2864.45	17180.7	9327	12.8831
7	2Dns	2488.58	17413	23440	15.2032		7	0Dns	2421.95	16946.6	125499	15.0861		7	H+0Dns	2510.05	17563.4	4395	15.203		4	1Dns	4295.72	17178.9	177	10.1237
7	H+0Dns	2509.9	17562.3	47550	15.2415		7	1Dns	2455.34	17180.4	112146	15.1254		7	H+1Dns	2543.72	17799	3285	15.2411		4	H+1Dns	4449.52	17794.1	89	10.2202
7	H+1Dns	2543.19	17795.3	49530	15.2792		7	2Dns	2488.66	17413.7	21556	15.2032		6	0Dns	2825.45	16946.7	8455	12.8471
6	0Dns	2825.38	16946.3	7946	12.8471		7	H+0Dns	2510.05	17563.4	8611	15.203		6	1Dns	2864.57	17181.4	7660	12.8831
6	1Dns	2864.29	17179.7	7444	12.8831		7	H+1Dns	2543.32	17796.3	7004	15.2792		6	2Dns	2903.25	17413.5	2063	12.9187
							6	0Dns	2825.4	16946.4	7744	12.8471		5	0Dns	3390.01	16945.1	376	11.4789
							6	1Dns	2864.31	17179.9	6695	12.8831		5	1Dns	3436.89	17179.5	463	11.5269
							6	2Dns	2903.42	17414.5	2267	12.9187		5	H+0Dns	3513.3	17561.5	204	11.5972
							6	H+0Dns	2928.83	17567	1709	13.1593		5	H+1Dns	3559.78	17793.9	166	11.6223
							5	H+0Dns	3513.3	17561.5	262	11.5738		4	1Dns	4295.72	17178.9	142	10.1237
							4	H+1Dns	4449.52	17794.1	120	10.2202		4	H+1Dns	4449.52	17794.1	106	10.2066
30 min	CE=25 eV						30 min	CE=50 eV						30 min	CE=60 eV						30 min	CE=80 eV
z	Species	m/z	Mass (Da)	Ion Intensity	CCS		z	Species	m/z	Mass (Da)	Ion Intensity	CCS		z	Species	m/z	Mass (Da)	Ion Intensity	CCS		z	Species	m/z	Mass (Da)	Ion Intensity	CCS
9	0Dns	1884.13	16948.2	22858	18.9845		9	0Dns	1884.04	16947.4	28966	19.037		9	0Dns	1884.04	16947.4	18658	18.9845		9	H+2Dns	2004.22	18029	13504	20.2006
9	1Dns	1910.11	17182	19860	19.0366		9	1Dns	1910	17181	25715	19.0887		9	1Dns	1910.03	17181.3	17143	19.0887		8	0Dns	2119.28	16946.3	24190	17.1133
9	H+0Dns	1952.43	17562.9	66980	19.088		9	3Dns	1963.13	17659.2	10295	19.9854		8	0Dns	2119.41	16947.2	103907	17.0675		8	1Dns	2148.63	17181	20057	17.1582
9	H+1Dns	1978.38	17796.4	67255	19.1391		8	0Dns	2119.39	16947.1	144590	17.0675		8	1Dns	2148.61	17180.9	94800	17.1129		7	0Dns	2422.01	16947.1	42760	15.1258
9	H+2Dns	2004.2	18028.8	22808	19.29		8	1Dns	2148.57	17180.5	131338	17.1129		8	2Dns	2177.79	17414.3	19031	17.2471		7	1Dns	2455.37	17180.6	38977	15.1647
8	0Dns	2119.34	16946.8	36310	17.0675		8	2Dns	2177.81	17414.5	25661	17.2471		7	0Dns	2421.99	16947	80825	15.0861		7	2Dns	2488.77	17414.4	10381	15.2032
8	1Dns	2148.63	17181	32084	17.1129		8	H+0Dns	2196.22	17561.8	22404	17.1576		7	1Dns	2455.34	17180.4	77727	15.1647		6	0Dns	2825.49	16947	6231	12.8834
8	H+0Dns	2196.3	17562.4	72273	17.1576		8	H+1Dns	2225.45	17795.6	21405	17.2465		7	2Dns	2488.73	17414.1	15099	15.2032		6	1Dns	2864.45	17180.7	5259	12.919
8	H+1Dns	2225.56	17796.5	70092	17.2465		7	0Dns	2421.97	16946.8	94151	15.0861		6	0Dns	2825.45	16946.7	5653	12.8471
8	H+2Dns	2254.86	18030.9	17284	17.2901		7	1Dns	2455.32	17180.3	89079	15.1647		6	1Dns	2864.38	17180.3	5392	12.8831
7	0Dns	2421.99	16947	11987	15.0861		7	2Dns	2488.73	17414.1	17513	15.2032
7	1Dns	2455.5	17181.5	12382	15.1254		7	H+0Dns	2510.03	17563.2	6664	15.203
7	H+0Dns	2510.08	17563.5	9060	15.203		7	H+1Dns	2543.23	17795.6	5363	15.2792
7	H+1Dns	2543.48	17797.3	7675	15.2411		6	0Dns	2825.43	16946.6	5974	12.8471

## Sheet: Myo_Dns pH 7
Supplemental Data Table S4: Drift time, m/z, mass, ion intensity, and CCS of dansylated Myoglobin at pH 7. Myoglobin was analyzed at 5, 15, and 30 minutes after being incubated with DnsCl. These samples were ran at 25, 50, 60 and 80 eV.
5 min	CE=25 eV						5 min	CE=50 eV							5 min	CE=60 eV						5 min	CE=80 eV
z	Species	m/z	Mass (Da)	Ion Intensity	CCS		z	Species	m/z	Mass (Da)	Ion Intensity	CCS			z	Species	m/z	Mass (Da)	Ion Intensity	CCS		z	Species	m/z	Mass (Da)	Ion Intensity	CCS
9	0Dns	1884.1	16947.9	22508	18.8775		9	1Dns	1909.96	17180.6	19606	18.984			8	0Dns	2119.39	16947.1	263194	16.9744		8	0Dns	2119.3	16946.4	61382	17.0212
9	1Dns	1909.96	17180.6	35000	18.9309		9	H+1Dns	1978.31	17795.8	32695	19.0876			8	1Dns	2148.55	17180.4	957570	17.0208		8	1Dns	2148.57	Mass (Da)	158811	17.0671
9	2Dns	1952.39	17562.6	24011	18.9833		9	H+2Dns	2004.16	18028.5	23262	19.2401			8	2Dns	2177.68	17413.5	267773	17.1578		8	2Dns	2177.68	17413.5	60507	17.1578
9	H+0Dns	1952.39	17562.6	223705	18.9833		8	0Dns	2119.39	16947.1	166953	16.9744			7	0Dns	2421.97	16946.8	312848	15.046		7	0Dns	2422.04	Mass (Da)	147743	15.0861
9	H+1Dns	1978.31	17795.8	896999	19.0355		8	1Dns	2148.55	17180.4	627483	17.0208			7	1Dns	2455.3	17180.1	1231053	15.1254		7	1Dns	2455.32	17180.3	545044	15.1254
9	H+2Dns	2004.2	18028.8	268566	19.29		8	2Dns	2177.66	17413.3	169365	17.1578			7	2Dns	2488.6	17413.2	311283	15.2032		7	2Dns	2488.62	Mass (Da)	151249	15.2032
8	0Dns	2119.3	16946.4	57232	16.9744		8	H+1Dns	2225.45	17795.6	134986	17.1572			6	0Dns	2825.43	16946.6	23323	12.7733		6	0Dns	2825.45	16946.7	21928	12.8471
8	1Dns	2148.53	17180.2	165182	17.0208		8	H+2Dns	2254.61	18028.9	45609	17.2901			6	1Dns	2864.29	17179.7	55120	12.8831		6	1Dns	2864.31	Mass (Da)	57861	12.8831
8	2Dns	2177.68	17413.5	64326	17.1125		7	0Dns	2421.97	16946.8	145913	15.046			6	2Dns	2903.16	17413	21264	12.8828		6	2Dns	2903.18	17413.1	21241	12.9187
8	H+0Dns	2196.28	17562.3	270628	17.1123		7	1Dns	2455.3	17180.1	573539	15.1254			4	1Dns	4295.66	17178.6	1185	10.1518		5	1Dns	3436.89	Mass (Da)	6937	11.5506
8	H+1Dns	2225.45	17795.6	1129142	17.1572		7	2Dns	2488.58	17413	144946	15.2032			4	H+1Dns	4449.44	17793.7	1126	10.2473		4	1Dns	4295.72	17178.9	1508	10.1518
8	H+2Dns	2254.59	18028.7	291337	17.2901		6	0Dns	2825.43	16946.6	9441	12.7357										4	2Dns	4354.06	Mass (Da)	769	10.3151
7	0Dns	2421.97	16946.8	27565	15.165		6	1Dns	2864.29	17179.7	18890	12.8831										4	H+1Dns	4449.52	17794.1	695	10.2338
7	1Dns	2455.28	17180	63200	15.1647		6	2Dns	2903.14	17412.8	81113	12.8828
7	2Dns	2488.56	17412.9	31522	15.2798		5	1Dns	3436.79	17179	3316	11.5742
7	H+0Dns	2510.1	17563.7	31642	15.3883		5	2Dns	3483.38	17411.9	1364	11.6227
7	H+1Dns	2543.17	17795.2	48161	15.3169		4	1Dns	4295.55	17178.2	385	10.1658
7	H+2Dns	2576.52	18028.7	23644	15.391		4	H+1Dns	4449.47	17793.9	531	10.2338
15 min	CE=25 eV						15 min	CE=50 eV							15 min	CE=60 eV						15 min	CE=80 eV
z	Species	m/z	Mass (Da)	Ion Intensity	CCS		z	Species	m/z	Mass (Da)	Ion Intensity	CCS			z	Species	m/z	Mass (Da)	Ion Intensity	CCS		z	Species	m/z	Mass (Da)	Ion Intensity	CCS
9	H+0Dns	1952.43	17562.9	103617	18.9833		9	0Dns	1884.08	16947.7	6780	19.037			9	0Dns	1884.1	16947.9	10377	18.9845		8	0Dns	2119.26	16946.1	12079	17.0212
9	H+1Dns	1978.37	17796.3	340970	19.0355		9	1Dns	1910	17181	18700	19.0887			9	1Dns	1910	17181	15244	19.0887		8	1Dns	2148.65	Mass (Da)	18416	17.1129
9	H+2Dns	2004.26	18029.3	110035	19.29		9	2Dns	1935.96	17414.6	6016	19.1397			8	0Dns	2119.47	16947.7	47662	17.0675		7	0Dns	2422.12	16947.9	21661	15.0861
8	0Dns	2119.32	16946.6	43378	17.0212		9	H+1Dns	1978.29	17795.6	8168	19.1391			8	1Dns	2148.63	17181	89308	17.1129		7	1Dns	2455.41	Mass (Da)	48653	15.1647
8	1Dns	2148.61	17180.9	94241	17.0671		8	0Dns	2119.45	16947.6	50447	17.0675			8	2Dns	2177.79	17414.3	19169	17.2027		7	2Dns	2488.77	17414.4	11707	15.1643
8	H+0Dns	2196.35	17562.8	138489	17.1123		8	1Dns	2148.63	17181	98127	17.1129			8	H+1Dns	2225.49	17796	8108	17.2021		6	1Dns	2864.45	Mass (Da)	5170	12.8831
8	H+1Dns	2225.52	17796.1	455087	17.2021		8	2Dns	2177.79	17414.3	21591	17.2471			7	0Dns	2422.08	16947.6	38573	15.0861
8	H+2Dns	2254.67	18029.4	120095	17.2901		8	H+0Dns	2196.32	17562.6	12290	17.1576			7	1Dns	2455.41	17180.9	79258	15.1647
7	0Dns	2421.99	16947	18777	15.1258		8	H+1Dns	2225.54	17796.3	21859	17.2465			7	2Dns	2488.71	17414	16594	15.2032
7	1Dns	2455.34	17180.4	36568	15.1647		8	H+2Dns	2254.67	18029.4	7586	17.2901			6	0Dns	2825.45	16946.7	2037	12.8471
7	2Dns	2488.71	17414	19635	15.2798		7	0Dns	2422.06	16947.4	33825	15.0861			6	1Dns	2864.57	17181.4	2774	12.8831
7	H+0Dns	2510.14	17564	17974	15.3546		7	1Dns	2455.41	17180.9	70798	15.1647			6	2Dns	2903.25	17413.5	1290	12.9187
7	H+1Dns	2543.26	17795.8	23016	15.2792		7	2Dns	2488.71	17414	15649	15.2032
7	H+2Dns	2576.61	18029.3	12890	15.3166		6	0Dns	2825.61	16947.7	1768	12.8834
							6	1Dns	2864.48	17180.9	2263	12.8831
							6	2Dns	2903.42	17414.5	1169	12.9187
30 min	CE=25 eV						30 min	CE=50 eV							30 min	CE=60 eV						30 min	CE=80 eV
z	Species	m/z	Mass (Da)	Ion Intensity	CCS		z	Species	m/z	Mass (Da)	Ion Intensity	CCS			z	Species	m/z	Mass (Da)	Ion Intensity	CCS		z	Species	m/z	Mass (Da)	Ion Intensity	CCS
9	0Dns	1884.19	16948.7	24166	18.9845		8	0Dns	2119.45	16947.6	104657	17.0212			8	0Dns	2119.47	16947.7	192292	8.16		8	0Dns	2119.39	16947.1	49964	17.0675
9	1Dns	1910.3	17183.7	36777	19.0366		8	1Dns	2148.65	17181.2	269673	17.0671			8	1Dns	2148.67	17181.4	457262	8.38		8	1Dns	2148.69	17181.5	91711	17.1129
9	H+0Dns	1952.47	17563.2	67265	19.0359		8	2Dns	2177.79	17414.3	67446	17.2027			8	2Dns	2177.79	17414.3	110976	8.6		8	2Dns	2177.77	17414.1	34409	17.2027
9	H+1Dns	1978.41	17796.7	163978	19.0876		8	H+0Dns	2196.35	17562.8	28398	17.1576			7	0Dns	2422.08	16947.6	188265	15.0861		7	0Dns	2422.14	16948	84873	15.0861
9	H+2Dns	2004.28	18029.5	46696	19.29		8	H+1Dns	2225.56	17796.5	67431	17.2021			7	1Dns	2455.41	17180.9	497403	15.1647		7	1Dns	2455.45	17181.2	220203	15.1647
8	0Dns	2119.39	16947.1	37557	17.0212		8	H+2Dns	2254.71	18029.7	22087	17.3336			7	2Dns	2488.73	17414.1	106123	15.2032		7	2Dns	2488.75	17414.3	55312	15.2032
8	1Dns	2148.63	17181	64764	17.0671		7	0Dns	2422.08	16947.6	79187	15.0861			6	0Dns	2825.52	16947.1	8970	12.8471		6	0Dns	2825.59	16947.5	8159	12.8471
8	2Dns	2177.81	17414.5	21738	17.1578		7	1Dns	2455.41	17180.9	222250	15.1254			6	1Dns	2864.43	17180.6	16670	12.8831		6	1Dns	2864.48	17180.9	15673	12.8831
8	H+0Dns	2196.37	17562.9	77817	17.1576		7	2Dns	2488.71	17414	50913	15.2032			6	2Dns	2903.25	17413.5	7046	12.8828		6	2Dns	2903.37	17414.2	6684	12.9187
8	H+1Dns	2225.56	17796.5	190862	17.2021		6	0Dns	2825.54	16947.2	3530	12.8104			5	1Dns	3437.05	17180.2	1571	11.5506		5	1Dns	3437.25	17181.3	1494	11.5506
8	H+2Dns	2254.71	18029.7	43999	17.2901		6	1Dns	2864.43	17180.6	6032	12.8831			5	2Dns	3483.66	17413.3	1255	11.5974		5	2Dns	3483.56	17412.8	1059	11.574
7	1Dns	2455.39	17180.7	17513	15.1254		6	2Dns	2903.35	17414.1	2875	12.8828			4	1Dns	4295.92	17179.7	469	10.1378		4	1Dns	4296.06	17180.2	417	10.1378
7	H+1Dns	2543.34	17796.4	8119	15.2792		5	1Dns	3436.95	17179.7	621	11.5506			4	2Dns	4354.2	17412.8	501	10.1794		4	2Dns	4354.4	17413.6	422	10.1794
							5	2Dns	3483.48	17412.4	517	11.5974			4	3Dns	4412.79	17647.2	212	10.2067		4	3Dns	4412.99	17648	158	10.2067
							4	1Dns	4295.92	17179.7	174	10.1518			4	4Dns	4566.07	18260.3	146	10.2869		4	H+1Dns	4449.52	17794.1	201	10.2338
							4	2Dns	4354.43	17413.7	200	10.1794			4	H+1Dns	4449.64	17794.6	342	10.2202
							4	3Dns	4412.59	17646.4	107	10.2204			4	H+2Dns	4508.08	18028.3	357	10.2605
							4	4Dns	4566.45	18261.8	77	10.3001
							4	H+1Dns	4449.49	17794	165	10.2338
							4	H+2Dns	4507.99	18028	191	10.2605

## Sheet: Myo_Dns pH 9.5
Supplemental Data Table S5: Drift time, m/z, mass, ion intensity, and CCS of labeled Myoglobin at pH 9.5. Myoglobin was analyzed at 5, 15, and 30 minutes after being incubated with DnsCl. These samples were ran at 25, 50, 60 and 80 eV.
5 min	CE=25 eV						5 min	CE=50 eV							5 min	CE=60 eV						5 min	CE=80 eV
z	Species	m/z	Mass (Da)	Ion Intensity	CCS		z	Species	m/z	Mass (Da)	Ion Intensity	CCS			z	Species	m/z	Mass (Da)	Ion Intensity	CCS		z	Species	m/z	Mass (Da)	Ion Intensity	CCS
9	3Dns	1961.22	17642	34573	20.2012		8	0Dns	2119.2	16945.6	46778	17.0212			8	1Dns	2148.59	17180.7	159718	17.0671		8	1Dns	2148.57	17180.5	262262	17.0671
9	H+1Dns	1978.35	17796.1	88468	19.2405		8	1Dns	2148.61	17180.9	116495	17.0671			8	2Dns	2177.73	17413.8	175849	17.1125		8	2Dns	2177.75	17414	330985	17.1578
9	H+2Dns	2004.26	18029.3	105484	19.2401		8	2Dns	2177.73	17413.8	122748	17.1125			8	3Dns	2206.9	17647.2	83845	17.2023		8	3Dns	2207	17648	210017	17.2023
9	H+3Dns	2030.18	18262.6	59644	19.2397		8	3Dns	2206.94	17647.5	74538	17.1574			7	0Dns	2421.99	16947	49235	15.0055		7	1Dns	2455.41	17180.9	682970	15.1254
9	H+4Dns	2056.21	18496.9	35388	17.6407		8	H+1Dns	2225.45	17795.6	70470	17.1572			7	1Dns	2455.34	17180.4	202138	15.0857		7	2Dns	2488.73	17414.1	787729	15.1643
8	1Dns	2148.63	17181	44401	17.1129		8	H+2Dns	2254.65	18029.2	67762	17.2461			7	2Dns	2488.66	17413.7	205864	15.1251		7	3Dns	2522.01	17647.1	428455	15.2413
8	2Dns	2177.77	17414.1	47148	17.1578		8	H+3Dns	2283.7	18261.6	49612	17.2013			7	3Dns	2521.95	17646.6	98677	15.2029		7	4Dns	2555.29	17880	165810	15.2791
8	3Dns	2206.81	17646.5	51981	17.2023		7	1Dns	2455.32	17180.3	134784	15.0857			7	4Dns	2555.16	17879.1	42102	15.241		6	1Dns	2864.45	17180.7	150557	12.8831
8	H+1Dns	2225.52	17796.1	145457	17.2904		7	2Dns	2488.69	17413.8	132725	15.1251			6	1Dns	2864.36	17180.2	35632	12.8831		6	2Dns	2903.3	17413.8	157482	12.9187
8	H+2Dns	2254.67	18029.4	149180	17.3336		7	3Dns	2521.97	17646.8	75777	15.2029			6	2Dns	2903.23	17413.4	35474	12.9187		6	3Dns	2942.17	17647	114817	12.9539
8	H+3Dns	2283.79	18262.3	82292	17.3332		7	4Dns	2555.18	17879.3	45944	15.2791
8	H+4Dns	2312.94	18495.5	39914	17.2894
7	1Dns	2455.41	17180.9	36871	15.2801
7	2Dns	2488.82	17414.7	38736	15.3548
7	3Dns	2522.16	17648.1	33610	15.3915
7	4Dns	2555.2	17879.4	31700	15.4279
15 min	CE=25 eV						15 min	CE=50 eV							15 min	CE=60 eV						15 min	CE=80 eV
z	Species	m/z	Mass (Da)	Ion Intensity	CCS		z	Species	m/z	Mass (Da)	Ion Intensity	CCS			z	Species	m/z	Mass (Da)	Ion Intensity	CCS		z	Species	m/z	Mass (Da)	Ion Intensity	CCS
9	3Dns	1961.76	17646.9	11518	18.93		8	1Dns	2148.67	17181.4	131257	17.0208			8	1Dns	2148.65	17181.2	112529	17.0208		8	1Dns	2148.69	17181.5	11492	17.0671
9	H+1Dns	1978.39	17796.5	40118	18.9829		8	2Dns	2177.81	17414.5	273708	17.0667			8	2Dns	2177.81	17414.5	257947	17.0667		8	2Dns	2177.79	17414.3	24639	17.1125
9	H+2Dns	2004.34	18030	83899	18.9825		8	3Dns	2206.98	17647.8	240573	17.1121			8	3Dns	2206.96	17647.7	225304	17.1121		8	3Dns	2206.96	17647.7	23162	17.1574
9	H+3Dns	2030.22	18263	70592	18.9821		8	H+1Dns	2225.52	17796.1	88409	17.1572			8	H+1Dns	2225.54	17796.3	79376	17.1572		7	1Dns	2455.41	17180.9	25700	15.0457
9	H+4Dns	2056.21	18496.9	33457	18.9817		8	H+2Dns	2254.71	18029.7	128229	17.1568			8	H+2Dns	2254.71	18029.7	141211	17.1568		7	2Dns	2488.73	17414.1	59339	15.1251
8	1Dns	2148.67	17181.4	15305	16.9741		8	H+3Dns	2283.89	18263.1	116098	17.2457			8	H+3Dns	2283.85	18262.8	127666	17.2013		7	3Dns	2522.03	17647.2	56150	15.2029
8	2Dns	2177.79	17414.3	24957	17.0667		8	H+4Dns	2313.09	18496.7	64970	17.2454			8	H+4Dns	2313.01	18496	58713	17.2894		7	4Dns	2555.34	17880.4	25340	15.241
8	3Dns	2206.94	17647.5	27049	17.1121		7	1Dns	2455.43	17181	163402	15.0457			7	0Dns	2422.12	16947.9	29812	15.0861		6	1Dns	2864.41	17180.4	7946	12.8831
8	H+1Dns	2225.56	17796.5	67352	17.1119		7	2Dns	2488.75	17414.3	296042	15.1251			7	1Dns	2455.41	17180.9	136726	15.0457		6	2Dns	2903.35	17414.1	10360	12.9187
8	H+2Dns	2254.73	18029.9	123917	17.1568		7	3Dns	2522.08	17647.5	263119	14.5734			7	2Dns	2488.75	17414.3	26153	15.1251		6	3Dns	2942.2	17647.2	9641	12.9539
8	H+3Dns	2283.87	18263	99006	17.2013		7	4Dns	2555.38	17880.7	131146	15.2025			7	3Dns	2522.05	17647.4	230711	15.164
8	H+4Dns	2313.01	18496	39797	17.2454		6	1Dns	2864.34	17180	62116	12.6199			7	4Dns	2555.36	17880.5	101091	15.241
7	1Dns	2455.37	17180.6	10997	15.1647		6	2Dns	2903.32	17413.9	65510	12.6585			6	1Dns	2864.41	17180.4	29864	12.6199
7	2Dns	2488.75	17414.3	14427	15.2032		6	3Dns	2942.13	17646.8	60506	12.6967			6	2Dns	2903.25	17413.5	32517	12.697
7	3Dns	2522.1	17647.7	14353	15.2413		6	4Dns	2981.4	17882.4	54441	12.6964			6	3Dns	2942.15	17646.9	29827	12.6967
7	H+1Dns	2543.21	17795.5	14353	15.2792										6	4Dns	2981.02	17880.1	24404	12.7344
7	H+2Dns	2576.63	18029.4	13222	15.3166
7	H+3Dns	2609.98	18262.9	11269	15.3163
7	H+4Dns	2643.25	18495.8	9128	15.3534
30 min	CE=25 eV						30 min	CE=50 eV							30 min	CE=60 eV						30 min	CE=80 eV
z	Species	m/z	Mass (Da)	Ion Intensity	CCS		z	Species	m/z	Mass (Da)	Ion Intensity	CCS			z	Species	m/z	Mass (Da)	Ion Intensity	CCS		z	Species	m/z	Mass (Da)	Ion Intensity	CCS
9	H+1Dns	1978.35	17796.1	216876	17.5711		8	1Dns	2148.67	17181.4	163625	17.0671			8	0Dns	2119.34	16946.8	5010	17.1133		7	1Dns	2455.41	17180.9	17619	15.1647
9	H+2Dns	2004.26	18029.3	460469	17.5706		8	2Dns	2177.77	17414.1	324998	17.1125			8	1Dns	2148.67	17181.4	14112	17.1129		7	2Dns	2488.82	17414.7	15187	15.2417
9	H+3Dns	2030.18	18262.6	396739	17.5702		8	3Dns	2206.94	17647.5	295561	17.1574			8	2Dns	2177.79	17414.3	15275	17.2027
8	H+1Dns	2225.52	17796.1	326719	16.0235		7	1Dns	2455.36	17180.6	206229	15.1254			8	3Dns	2206.98	17647.8	9094	17.2467
8	H+2Dns	2254.69	18029.5	568982	16.0817		7	2Dns	2488.71	17414	361196	15.1643			7	0Dns	2422.06	16947.4	3548	15.165
8	H+3Dns	2238.85	17902.8	518260	16.1396		7	3Dns	2522.01	17647.1	315114	15.2029			7	1Dns	2455.36	17180.6	14513	15.1647
8	H+4Dns	2313.01	18496	254217	16.1955		7	4Dns	2555.31	17880.2	146476	15.2791			7	2Dns	2488.71	17414	15226	15.2032
															7	3Dns	2522.01	17647.1	8961	15.2794
															7	4Dns	2555.31	17880.2	3200	15.2791
															6	1Dns	2864.55	17181.3	970	12.8831
															6	2Dns	2903.35	17414.1	984	12.8828
															6	3Dns	2942.43	17648.6	797	12.9184

## Sheet: ADH_Dns pH 7
Supplemental Data Table S6: Species, m/z, z, mass, and drift time of labeled alcohol dehydrogenase at pH 7. Alcohol dehydrogenase was analyzed at 5, 15, and 30 minutes after being incubated with DnsCl. These samples were ran at 25, 40, 60 and 80 eV.
5 min	CE=25 eV						5 min	CE=40 eV						5 min	CE=60 eV						5 min	CE=80 eV
Species	m/z	z	Intensity	Mass (Da)	dt		Species	m/z	z	Intensity	Mass (Da)	dt		Species	m/z	z	Intensity	Mass (Da)	dt		Species	m/z	z	Intensity	Mass (Da)	dt
Monomer	2837.37	13	1827	36872.8	5.47		Monomer	2837.39	13	3169	36873.1	5.47		Monomer	2837.25	13	1737	36871.2	5.47		Monomer	2044.63	18	424.3	36785.3	4.92
Monomer	3073.79	12	6067	36873.4	5.83		Monomer	3073.76	12	7687	36873.1	5.83		Monomer	3073.69	12	3449	36872.3	5.83		Monomer	2167.75	17	472.4	36834.8	4.92
Monomer	3094.44	12	2846	37121.3	5.83		Monomer	3092.4	12	3358	37096.8	5.83		Monomer	3355.05	11	1839	36894.6	6.38		Monomer	2302.33	16	310.8	36821.3	5.1
Monomer	3354.95	11	3890	36893.4	6.38		Monomer	3353.15	11	4317	36873.7	6.38		Monomer	3653.4	10	455.7	36524	7.11		Monomer	2835.74	13	147.6	36851.6	5.65
Monomer	3377.7	11	2120	37143.7	6.38		Monomer	3375.51	11	2118	37119.7	6.38		Dimer	3694.07	20	492.7	73861.5	7.29		Monomer	3078.94	12	300.6	36935.3	6.01
Monomer	3654.01	10	1388	36530.1	6.93		Monomer	3653.88	10	1132	36528.8	7.11		Dimer	3914.81	19	448.3	74362.3	8.02		Monomer	3355.73	11	148	36902.1	6.56
Dimer	3914.81	19	927.9	74362.3	7.84		Dimer	3690.39	20	968	73787.7	7.29		Dimer	4110.48	18	527.1	73970.6	8.57		Dimer	3915.87	19	103.4	74382.5	7.84
Dimer	4121.8	18	651.7	74174.3	8.57		Dimer	3914.64	19	854.1	74359.2	7.84		Dimer	4354.17	17	276.7	74003.9	9.48		Dimer	4105.11	18	143.5	73873.9	8.57
Dimer	4355.5	17	322.5	74026.5	9.29		Dimer	4112.49	18	904.1	74006.9	8.57		Tetramer	5479.58	27	1139	147922	14.76		Dimer	4341.79	17	95.79	73793.5	9.29
Tetramer	5487.6	27	1022	148138	14.76		Dimer	4353.54	17	368	73993.2	9.29		Tetramer	5693.47	26	5513	148004	16.77		Tetramer	5483.46	27	289.2	148026	14.58
Tetramer	5693.14	26	9238	147996	16.95		Tetramer	5487.69	27	1304	148141	14.76		Tetramer	5920.85	25	3907	147996	19.5		Tetramer	5693.27	26	997.2	147999	16.4
Tetramer	5920.35	25	6940	147984	20.41		Tetramer	5692.68	26	8532	147984	17.13		Tetramer	6165.53	24	745.8	147949	22.78		Tetramer	5917.15	25	1092	147904	18.77
Tetramer	6165.71	24	872.2	147953	22.96		Tetramer	5919.27	25	6266	147957	20.78									Tetramer	6170.3	24	337.8	148063	21.87
							Tetramer	6168.65	24	820.2	148024	24.97
15 min	CE=25 eV						15 min	CE=40 eV						15 min	CE=60 eV
Species	m/z	z	Intensity	Mass (Da)	dt		Species	m/z	z	Intensity	Mass (Da)	dt		Species	m/z	z	Intensity	Mass (Da)	dt		Species	m/z	z	Intensity	Mass (Da)	dt
Monomer	3078.82	12	7454	36933.9	5.83		Monomer	2844.51	13	2778	36965.6	5.47		Monomer	2837.16	13	5655	36870	5.47		Monomer	2042.67	18	1929	36750.1	4.74
Monomer	3360.36	11	3782	36953	6.38		Monomer	3078.94	12	4770	36935.3	5.83		Monomer	2862.82	13	4796	37203.6	5.65		Monomer	2054.91	18	1215	36970.3	4.92
Dimer	3695.53	20	1130	73890.6	7.29		Monomer	3101.68	12	3929	37208.2	6.01		Monomer	2880.81	13	3747	37437.5	5.65		Monomer	2069.81	18	1213	37238.7	4.92
Dimer	3919.07	19	1300	74443.3	7.84		Monomer	3358.47	11	2615	36932.1	6.38		Monomer	3078.77	12	7815	36933.3	6.01		Monomer	2162.76	17	2251	36749.9	4.92
Dimer	4132.93	18	1485	74374.7	8.57		Monomer	3384.96	11	2341	37223.5	6.38		Monomer	3101.22	12	5547	37202.6	6.01		Monomer	2177.44	17	1303	36999.5	4.92
Dimer	4369.8	17	733.8	74269.6	9.48		Monomer	3654.8	10	740	36538	7.11		Monomer	3120.65	12	4309	37435.8	6.01		Monomer	2191.79	17	1382	37243.4	4.92
Tetramer	5503.29	27	599.9	148562	15.31		Dimer	3694.55	20	766.1	73871	7.29		Monomer	3140.2	12	2676	37670.3	6.01		Monomer	2298.83	16	1307	36765.3	4.92
Tetramer	5714.5	26	2958	148551	17.86		Dimer	3917.35	19	753.5	74410.6	7.84		Monomer	3352.9	11	3390	36870.9	6.56		Monomer	2311.91	16	873.5	36974.6	4.92
Tetramer	5944.35	25	1380	148584	21.69		Dimer	4137.11	18	910	74450	8.57		Monomer	3696.67	10	1065	36956.7	7.29		Monomer	2327.89	16	926.4	37230.3	4.92
Tetramer	6183.13	24	192.5	148371	27.2		Dimer	4383.98	17	517	74510.7	9.48		Dimer	3917.35	19	1170	74410.6	8.02		Monomer	2844.51	13	2062	36965.6	5.65
							Tetramer	5508.64	27	549.1	148706	15.13		Dimer	4124.77	18	1496	74227.8	8.75		Monomer	2862.63	13	1800	37201.2	5.65
							Tetramer	5716.42	26	3098	148601	17.31		Dimer	4367.32	17	816.1	74227.4	9.66		Monomer	2881.3	13	1344	37443.9	5.65
							Tetramer	5946.48	25	2265	148637	20.78		Tetramer	5508.41	27	784.9	148700	15.13		Monomer	2899.16	13	977.8	37676.1	5.65
							Tetramer	6195.5	24	356.8	148668	25.51		Tetramer	5709.22	26	3991	148414	17.13		Monomer	2918.75	13	756.3	37930.8	5.65
														Tetramer	5940.28	25	2750	148482	20.23		Monomer	3073.54	12	3915	36870.5	6.2
														Tetramer	6175.34	24	350.8	148184	24.06		Monomer	3092.7	12	2387	37100.3	6.2
																					Monomer	3112.2	12	2034	37334.4	6.2
																					Monomer	3354.72	11	1286	36890.9	6.56
																					Monomer	3384.91	11	780.9	37223	6.56
																					Monomer	3694.15	10	466.6	36931.5	7.47
																					Dimer	3914.78	19	759.5	74361.8	8.2
																					Dimer	4123.76	18	1001	74209.6	8.75
																					Dimer	4366.71	17	465.5	74217.1	9.66
																					Tetramer	5500.31	27	670.2	148481	14.94
																					Tetramer	5709.45	26	3258	148420	16.95
																					Tetramer	5935.57	25	3050	148364	19.68
																					Tetramer	6176.61	24	737	148215	23.51
30 min	CE=25 eV						30 min	CE=40 eV						30 min	CE=60 eV						30 min	CE=80 eV
Species	m/z	z	Intensity	Mass (Da)	dt		Species	m/z	z	Intensity	Mass (Da)	dt		Species	m/z	z	Intensity	Mass (Da)	dt		Species	m/z	z	Intensity	Mass (Da)	dt
Monomer	2838.92	13	2053	36893	5.47		Monomer	2837.46	13	3561	36874	5.47		Monomer	2837.11	13	3181	36869.4	5.47		Monomer	2042.52	18	3389	36747.3	4.74
Monomer	3079.02	12	4400	36936.2	5.83		Monomer	3078.8	12	6073	36933.6	5.83		Monomer	3078.65	12	5373	36931.8	6.01		Monomer	2055.42	18	2206	36979.5	4.74
Monomer	3360.77	11	2742	36957.4	6.38		Monomer	3358.41	11	3374	36931.6	6.38		Monomer	3358.36	11	2941	36931	6.38		Monomer	2069.83	18	2318	37239	4.74
Monomer	3690.09	10	875.1	36890.9	7.29		Monomer	3699.25	10	1048	36982.5	7.29		Monomer	3694.39	10	1002	36933.9	7.29		Monomer	2162.59	17	4506	36747.1	4.74
Dimer	3916.36	19	1013	74391.9	7.84		Dimer	3916.58	19	1070	74396.1	7.84		Dimer	3915.41	19	1082	74373.7	8.02		Monomer	2177.73	17	2344	37004.3	4.74
Dimer	4135.37	18	939.2	74418.7	8.57		Dimer	4125.8	18	1228	74246.5	8.57		Dimer	4124.85	18	1318	74229.3	8.75		Monomer	2189.93	17	2498	37211.7	4.74
Dimer	4367.58	17	514.3	74231.8	9.29		Dimer	4369.16	17	678.3	74258.8	9.84		Dimer	4358.84	17	669.3	74083.3	9.66		Monomer	2297.62	16	2502	36745.9	4.92
Tetramer	5502.74	27	693.5	148547	15.13		Tetramer	5504.88	27	701.1	148605	15.13		Tetramer	5502	27	834.5	148527	14.94		Monomer	2312	16	1635	36976	4.92
Tetramer	5708.6	26	4770	148398	17.68		Tetramer	5708.89	26	4905	148405	17.31		Tetramer	5708.83	26	5637	148404	16.95		Monomer	2326.63	16	1577	37210.1	4.92
Tetramer	5931.34	25	3861	148258	2151		Tetramer	5929.55	25	3380	148214	20.78		Tetramer	5931.47	25	4682	148262	20.05		Monomer	2837.23	13	2629	36870.9	5.65
Tetramer	6174.11	24	422.8	148155	27.16		Tetramer	6183.55	24	374.9	148381	26.24		Tetramer	6179.46	24	774.5	148283	24.06		Monomer	3078.56	12	5530	36930.7	6.01
																					Monomer	3352.8	11	2849	36869.8	6.56
																					Monomer	3694.18	10	1153	36931.8	7.29
																					Dimer	3916.03	19	1065	74385.7	8.02
																					Dimer	4120.79	18	1407	74156.1	8.75
																					Dimer	4365.24	17	820.6	74192.1	9.66
																					Tetramer	5493.84	27	636.3	148307	14.94
																					Tetramer	5705.46	26	4842	148316	16.95
																					Tetramer	5932.78	25	5181	148295	19.87
																					Tetramer	6173.94	24	867	148150	23.87

## Sheet: ADH_Dns pH 9.5
Supplemental Data Table S7: Species, m/z, z, mass, and drift time of labeled lcohol dehydrogenase at pH 9.5. Alcohol dehydrogenase was analyzed at 5, 15, and 30 minutes after being incubated with DnsCl. These samples were ran at 25, 100 and 200 eV.
5 min	CE=25 eV						5 min	CE=100 eV						5 min	CE=200 eV
Species	m/z	z	Intensity	Mass (Da)	dt		Species	m/z	z	Intensity	Mass (Da)	dt		Species	m/z	z	Intensity	Mass (Da)	dt
Monomer	2843.62	13	2796	36954.1	5.47		Monomer	1937.78	19	3671	36798.8	4.56		Monomer	1936.74	19	2696	36779.1	4.56
Monomer	3083.28	12	6747	36987.4	5.83		Monomer	2043.88	18	9349	36771.8	4.74		Monomer	1946.77	19	2138	36969.6	4.74
Monomer	3363.73	11	4489	36990	6.38		Monomer	2056.84	18	4733	37005.2	4.74		Monomer	1961.76	19	2000	37254.5	4.74
Monomer	3657.47	10	2058	36564.7	6.93		Monomer	2070.75	18	4498	37255.5	4.74		Monomer	2043.84	18	6601	36771.1	4.74
Dimer	3700.82	20	1980	73996.3	7.29		Monomer	2164.58	17	15640	36780.9	4.92		Monomer	2056.78	18	3397	37004.1	4.74
Dimer	3909.92	19	2872	74269.4	7.84		Monomer	2178.76	17	5989	37022	4.92		Monomer	2070.71	18	3140	37254.7	4.74
Dimer	4118.46	18	3767	74114.3	8.57		Monomer	2192.01	17	5299	37247.2	4.92		Monomer	2164.46	17	10290	36778.9	4.92
Dimer	4359.07	17	1898	74087.2	9.29		Monomer	2299.73	16	8090	36779.7	5.1		Monomer	2177.81	17	4191	37005.7	4.92
Dimer	4643.86	16	856.1	74285.8	10.39		Monomer	2313.91	16	3879	37006.5	4.92		Monomer	2191.87	17	3692	37244.7	4.92
Tetramer	5290.19	28	746.2	148097	13.67		Monomer	2328.57	16	3210	37241.1	4.92		Monomer	2299.52	16	5496	36776.4	4.92
Tetramer	5490.54	27	4491	148218	15.31		Monomer	2453.23	15	2480	36783.4	5.1		Monomer	2313.84	16	2696	37005.5	4.92
Tetramer	5701.94	26	4353	148224	17.86		Monomer	3077.1	12	4690	36913.2	6.2		Monomer	2328.61	16	2230	37241.8	4.92
Tetramer	5925.49	25	5340	148112	21.87		Monomer	3359.3	11	3110	36941.3	6.59		Monomer	2452.86	15	1675	36777.9	5.1
							Monomer	3693.57	10	1589	36925.7	7.47		Monomer	2467.28	15	1247	36994.2	5.1
							Dimer	3883.73	19	1316	73771.8	8.2		Monomer	2843.76	13	1140	36955.9	5.65
							Dimer	4101.5	18	2172	73809	8.75		Monomer	3078.58	12	2881	36931	6.2
							Dimer	4346.34	17	1570	73870.8	9.48		Monomer	3358.97	11	2021	36937.7	6.56
							Dimer	4624.01	16	767.9	73968.2	10.57		Monomer	3693.49	10	1039	36924.9	7.47
							Tetramer	5480.65	27	2310	147950	14.76		Dimer	3885.25	19	903.9	73800.8	8.2
							Tetramer	5692.68	26	12760	147984	16.95		Dimer	4107.06	18	1367	73909.2	8.75
							Tetramer	5922.36	25	12940	148034	20.05		Dimer	4347.49	17	1039	73890.3	9.66
							Tetramer	6167.18	24	2103	147988	23.51		Dimer	4626.8	16	564.8	74012.8	10.57
														Tetramer	5480.55	27	1648	147948	14.76
														Tetramer	5691.46	26	7982	147952	16.95
														Tetramer	5920.65	25	8052	147991	19.87
														Tetramer	6170.71	24	1415	148073	23.51
15 min	CE=25 eV						15 min	CE=100 eV						15 min	CE=200 eV
Species	m/z	z	Intensity	Mass (Da)	dt		Species	m/z	z	Intensity	Mass (Da)	dt		Species	m/z	z	Intensity	Mass (Da)	dt
Monomer	2845.98	13	2598	36984.7	5.29		Monomer	1937.76	18	2498	34861.7	4.74		Monomer	1937.72	19	2760	36797.8	4.56
Monomer	3081.63	12	6636	36967.6	5.83		Monomer	2056.84	18	3362	37005.2	4.92		Monomer	2043.84	18	5807	36771.1	4.74
Monomer	3362.77	11	4930	36979.4	6.38		Monomer	2070.69	18	3320	37254.4	4.92		Monomer	2058.39	18	3472	37033	4.74
Dimer	3711.05	20	2225	74201	7.29		Monomer	2164.61	17	7821	36781.3	4.92		Monomer	2070.41	18	3461	37249.4	4.74
Dimer	3920.33	19	3335	74467.2	7.84		Monomer	2178.76	17	3908	37022	4.92		Monomer	2164.52	17	7598	36779.9	4.92
Dimer	4134.5	18	3767	74403	8.57		Monomer	2191.89	17	3677	37245.1	4.92		Monomer	2177.73	17	4114	37004.3	4.92
Dimer	4381.01	17	1938	74460.1	9.48		Monomer	2299.8	16	4103	36780.7	5.1		Monomer	2191.99	17	3922	37246.8	4.92
Dimer	4655.41	16	860.8	74470.6	10.57		Monomer	2312.92	16	2380	36990.7	4.92		Monomer	2299.86	16	4078	36781.7	4.92
Tetramer	5510.61	27	2569	148760	15.31		Monomer	2328.84	16	2131	37245.5	5.1		Monomer	2313.59	16	2462	37001.5	4.92
Tetramer	5716.42	26	9512	148601	18.04		Monomer	2453.05	15	1452	36780.8	5.1		Monomer	2328.89	16	2348	37246.2	4.92
Tetramer	5939.48	25	4974	148462	21.87		Monomer	2832.55	13	997.3	36810.2	5.65		Monomer	2451.91	15	1626	36763.6	5.1
							Monomer	3078.26	12	2024	36927.2	6.2		Monomer	2832.76	13	1161	36812.9	5.65
							Monomer	3358.29	11	1454	36930.2	6.56		Monomer	3080.76	12	2200	36957.1	6.2
							Monomer	3692.75	10	968.3	36917.5	7.47		Monomer	3361.63	11	1627	36966.9	6.56
							Dimer	3607.03	19	605.1	68514.5	8.2		Monomer	3697.92	10	1091	36969.2	7.47
							Dimer	4118.35	18	1531	74112.3	8.75		Dimer	3899.28	19	1150	74067.3	8.2
							Dimer	4365.96	17	1121	74204.4	9.48		Dimer	4120.93	18	1605	74158.7	8.75
							Dimer	4621.4	16	614.3	73926.4	10.75		Dimer	4357.43	17	1202	74059.3	9.66
							Tetramer	5490.06	27	1556	148204	14.94		Dimer	4612.71	16	709.8	73787.3	10.75
							Tetramer	5699.46	26	6666	148160	17.13		Tetramer	5495.17	27	1640	148343	14.94
							Tetramer	5928.07	25	6189	148177	20.05		Tetramer	5701.01	26	6515	148200	17.13
							Tetramer	6178.98	24	1383	148272	23.69		Tetramer	5925.02	25	5726	148100	20.05
														Tetramer	6175.34	24	1320	148184	23.69
30 min	CE=25 eV						30 min	CE=100 eV						30 min	CE=200 eV
Species	m/z	z	Intensity	Mass (Da)	dt		Species	m/z	z	Intensity	Mass (Da)	dt		Species	m/z	z	Intensity	Mass (Da)	dt
Monomer	2845.18	13	462.5	36974.4	5.47		Monomer	1937.36	19	1324	36790.8	4.37		Monomer	1942.74	19	796.1	36893.1	4.37
Monomer	3082.55	12	920.6	36978.6	5.65		Monomer	2048.28	18	2147	36851	4.56		Monomer	2046.94	18	1198	36826.9	4.56
Monomer	3360.01	11	522.8	36949.1	6.2		Monomer	2165.84	17	2324	36802.3	4.74		Monomer	2167.51	17	1361	36830.7	4.74
Dimer	3714.74	20	676.9	74274.9	7.29		Monomer	2300.55	16	1411	36792.8	4.92		Monomer	2314.5	16	731.4	37015.9	4.92
Dimer	3910.57	19	1997	74281.9	7.84		Monomer	2454.18	15	711.8	36797.7	5.1		Monomer	2466.82	15	539.5	36987.4	4.92
Dimer	4126.59	18	1970	74260.6	8.38		Monomer	2635.18	14	632.6	36878.5	5.29		Monomer	2636.1	14	483.9	36891.4	5.29
Dimer	4376.27	17	844.8	74379.5	9.11		Monomer	2841.81	13	430.2	36930.5	5.65		Monomer	2835.85	13	351.4	36853.1	5.65
Tetramer	5305.69	28	586.4	148531	13.49		Monomer	3073.98	12	442.1	36875.7	6.2		Monomer	3072.74	12	395.1	36860.9	6.01
Tetramer	5508.51	27	4096	148703	15.31		Dimer	3707.75	20	326	74135	7.47		Dimer	3888.27	19	352.6	73858.2	8.02
Tetramer	5712.75	26	7658	148506	18.04		Dimer	3892.79	19	416.6	73944.1	8.02		Dimer	4106.7	18	425.7	73902.6	8.57
Tetramer	5945.5	25	3675	148612	21.87		Dimer	4100.86	18	490.1	73797.4	8.57		Dimer	4353.48	17	374.5	73992.2	9.29
Tetramer	6190.41	24	1042	148546	26.79		Dimer	4342.37	17	427.7	73803.3	9.48		Tetramer	5303.24	28	258	148463	13.49
							Tetramer	5294.19	28	307.6	148209	13.49		Tetramer	5499.28	27	644.9	148454	14.58
							Tetramer	5490.57	27	1060	148218	14.58		Tetramer	5705.03	26	1263	148305	16.22
							Tetramer	5702.99	26	2089	148252	16.4		Tetramer	5936.85	25	1059	148396	18.41
							Tetramer	5931.98	25	1713	148274	18.59		Tetramer	6182.07	24	569.7	148346	20.96
							Tetramer	6177.78	24	763.5	148243	21.32
